# Supplementary material for: Gene and whole genome analyses reveal that the mycobacterial strain JS623 is not a member of the species M ycobacterium smegmatis
Source: Microb Biotechnol. 2016 Feb 1;9(2):269–74. doi: 10.1111/1751-7915.12336 (PMC4767285; doi:10.1111/1751-7915.12336)
Supplement: Supplementary file 1 — Table S1. Sources of 16S rRNA gene sequences. Table S2. Sources of gene sequences used in the concatenated tree and genome sequences used in WGS comparisons. Appendix S1. Historical approach to the M. smegmatis strains with available WGS data and Experimental Procedures. [file MBT2-9-269-s001.zip]

Archive with 2 entries (2 files):
- MBT2_12336_Supp0001.doc
- MBT2_12336_Supp0001.pdf
